# Supplementary material for: The Role of Birds of the Family Corvidae in Transmitting Sarcocystis Protozoan Parasites
Source: Animals (Basel). 2021 Nov 14;11(11):3258. doi: 10.3390/ani11113258 (PMC8614389; doi:10.3390/ani11113258)
Supplement: Supplementary file 1 [file animals-11-03258-s001.zip]

Archive with 1 entries (1 files):
- animals-1456044-supplementary.pdf
